# Supplementary material for: Combined accelerated theta burst stimulation and reading instruction for the treatment of persistent developmental dyslexia: methodology and preliminary findings
Source: Front Hum Neurosci. 2026 Apr 24;20:1758532. doi: 10.3389/fnhum.2026.1758532 (PMC13153044; doi:10.3389/fnhum.2026.1758532)
Supplement: Supplementary file 1 [file Data_Sheet_1.ZIP]

Archive with 5 entries (4 files):
- Supplementary materials presentation/
- Supplementary materials presentation/Sup1_OL.jpg
- Supplementary materials presentation/Sup2_AL.jpg
- Supplementary materials presentation/Sup3_PD.jpg
- Supplementary materials presentation/Sup4_OA.jpg
